# Supplementary material for: Retrospective Evaluation of Method of Treatment, Laboratory Findings, and Concurrent Diseases in Dairy Cattle Diagnosed with Left Displacement of the Abomasum during Time of Hospitalization
Source: Animals (Basel). 2022 Jun 27;12(13):1649. doi: 10.3390/ani12131649 (PMC9265103; doi:10.3390/ani12131649)
Supplement: Supplementary file 1 [file animals-12-01649-s001.zip]

Archive with 1 entries (1 files):
- animals-1744860-supplementary.pdf
